# Supplementary material for: Seroprevalence of dengue virus in two districts of Kaohsiung City after the largest dengue outbreak in Taiwan since World War II
Source: PLoS Negl Trop Dis. 2018 Oct 24;12(10):e0006879. doi: 10.1371/journal.pntd.0006879 (PMC6218099; doi:10.1371/journal.pntd.0006879)
Supplement: S1 Table — (XLSX) [file pntd.0006879.s002.xlsx]

## Sheet: Sheet1
	S1 Table. Age distribution of study participants compared with that of the population in Kaohsiung city, Sanmin and Nanzih districts.
		Population (%) in different age groups a
	City/Districts	0-9	2018-10-19	20~29	30~39	40~49	50~59	60~69	70~79	80~89	>90	total
	Kaohsiung City	219909	306333	371753	468363	441967	433,16	312786	147959	65861	9776	2777870
	(%)	7.9	11	13.4	16.9	15.9	15.6	11.3	5.3	2.4	0.4	100
	Sanmin District	27244	38067	46388	58273	55032	55129	40436	18111	6940	920	346540
	(%)	7.9	11	13.4	16.8	15.9	15.9	11.7	5.2	2	0.3	100
	Nanzih District	16505	21592	25172	32511	28742	26439	17400	7293	3413	562	179629
	(%)	9.2	12	14	18.1	16	14.7	9.7	4.1	1.9	0.3	100
	Participants in	1	16	245	125	92	51	59	35	3	0	627
	Sanmin District (%)	0.2	2.6	39.1	19.9	14.7	8.1	9.4	5.6	0.5	0	100
	Participants in	0	11	56	101	105	88	78	21	1	0	461
	Nanzih District (%)	0	2.4	12.1	21.9	22.8	19.1	16.9	4.6	0.2	0	100
	a Based on the census data from the Kaohsiung city [22]
