# Supplementary material for: Seroprevalence of dengue virus in two districts of Kaohsiung City after the largest dengue outbreak in Taiwan since World War II
Source: PLoS Negl Trop Dis. 2018 Oct 24;12(10):e0006879. doi: 10.1371/journal.pntd.0006879 (PMC6218099; doi:10.1371/journal.pntd.0006879)
Supplement: S2 Table — (XLSX) [file pntd.0006879.s003.xlsx]

## Sheet: Sheet1
	S2 Table. Age-specific DENV seroprevalence rates in two districts of Kaohsiung City
	District	Survey		Dengue IgG results stratified by age groups a
				<20	20-29	30-39	40-49	50-59	60-69	70-79	80-89	Total
	Sanmin	2015	No.	0/6	2/100	1/21	0/9	6/13	9/28	13/23	2/2	33/202
			%	0	2.0	4.8	0	46.2	32.1	56.5	100	16.3
		2016I	No.	2/7	7/79	4/39	2/14	4/16	2/5	2/2	0	23/162
			%	28.6	8.9	10.3	14.3	25	40	100	0	14.2
		2016II	No.	0/4	0/3	7/51	11/52	1/1	0	0	0	19/111
			%	0	0	13.7	21.1	100	0	0	0	17.1
		2017	No.	0	6/64	3/14	3/17	3/21	5/26	7/10	1/1	28/153
			%	0	9.4	21.4	17.6	14.3	19.2	70.0	100	18.3
		overall b	No.	2/17	15/246	15/125	16/92	14/51	16/59	22/35	3/3	103/628
			%	11.8	6.1	12.0	17.4	27.5	27.1	62.9	100	16.4
	Nanzih	2015	No.	0/3	0/23	0/26	4/34	2/64	5/54	4/11	0	15/215
			%	0	0	0	11.8	3.1	9.3	36.4	0	7.0
		2016I	No.	0/1	2/30	2/23	1/19	3/24	2/24	3/10	0/1	13/132
			%	0	6.7	8.6	5.3	12.5	8.3	30.3	0	9.8
		2016II	No.	0/7	0/3	1/53	3/52	0	0	0	0	4/115
			%	0	0	1.9	5.8	0	0	0	0	3.5
		overall b	No.	0/11	2/56	3/102	8/105	5/88	7/78	7/21	0/1	32/462
			%	0	3.6	2.9	7.6	5.7	9.0	33.3	0	6.9
	Sanmin+Nanzih	2015	No.	0/9	2/123	1/47	4/43	8/77	14/82	17/34	2/2	48/417
			%	0	1.6	2.1	9.3	10.4	17.1	50	100	11.5
		2016I	No.	2/8	9/109	6/62	3/33	7/40	4/29	5/12	0/1	36/294
			%	25	8.3	9.7	9.1	17.5	13.8	41.7	0	12.2
		2016II	No.	0/11	0/6	8/104	14/104	1/1	0	0	0	23/226
			%	0	0	7.7	13.5	100	0	0	0	10.2
		2017	No.	0	6/64	3/14	3/17	3/21	5/26	7/10	1/1	28/153
			%	0	9.4	21.4	17.6	14.3	19.2	70.0	100	18.3
		overall b	No.	2/28	17/302	18/227	24/197	19/139	23/137	29/56	3/4	135/1090
			%	7.1	5.6	7.9	12.2	13.7	16.8	51.8	75	12.4
	a Results are presented as positive numbers/numbers within each group (%) based on the InBios DENV detect IgG ELISA.
	b Overall includes the seroconverted sample in each district or two districts combined.
