# Supplementary material for: Seroprevalence of dengue virus in two districts of Kaohsiung City after the largest dengue outbreak in Taiwan since World War II
Source: PLoS Negl Trop Dis. 2018 Oct 24;12(10):e0006879. doi: 10.1371/journal.pntd.0006879 (PMC6218099; doi:10.1371/journal.pntd.0006879)
Supplement: S3 Table — (XLSX) [file pntd.0006879.s004.xlsx]

## Sheet: Sheet1
	S3 Table. Age distribution of dengue and severe dengue cases during the 2015 outbreak in Kaohsiung City and in Sanmin and Nanzih districts.
	City/	Disease	Number of cases (%) in different age groups a
	District		0-9	2018-10-19	20~29	30~39	40~49	50~59	60~69	70~79	80~89	≥90	total
	Kaohsiung City	total dengue case	819	1938	2283	2734	2542	3360	3351	1958	669	69	19723
		%	4.2	9.8	11.6	13.9	12.9	17	17	9.9	3.4	0.3	100
		severe dengue	3	3	2	12	10	27	49	100	34	2	242
		%	1.2	1.2	0.8	5	4.1	11.2	20.2	41.3	14.1	0.8	100
		severe dengue/total	3/819	3/1,938	2/2,283	12/2,734	10/2,542	27/3,360	49/3,351	100/1,958	34/669	2/69	242/19,723
		%	0.37	0.15	0.09	0.44	0.39	0.8	1.46	5.11	5.08	2.9	1.23
	Sanmin District	total dengue case	162	458	586	596	572	801	858	489	157	12	4691
		%	3.5	9.8	12.5	12.7	12.2	17.1	18.3	10.4	3.3	0.3	100
		severe dengue	0	1	0	1	2	5	12	29	12	0	62
		%	0	1.6	0	1.6	3.2	8.1	19.4	46.8	19.4	0	100
		severe dengue/total	0/162	1/458	0/586	1/596	2/572	5/801	12/858	29/489	12/157	0/12	62/4691
		%	0	0.22	0	0.17	0.35	0.62	1.4	5.93	7.64	0	1.32
	Nanzih District	total dengue case	25	71	81	101	88	112	82	41	28	1	630
		%	4	11.3	12.9	16	14	17.8	13	6.5	4.4	0.2	100
		severe dengue	0	0	0	0	0	0	1	0	1	0	2
		%	0	0	0	0	0	0	50	0	50	0	100
		severe dengue/total	0/25	0/71	0/81	0/101	0/88	0/112	1/82	0/41	1/28	0/1	2/630
		%	0	0	0	0	0	0	1.22	0	3.57	0	0.32
	Sanmin+ Nanzih Districts	total dengue case	187	529	667	697	660	913	940	530	185	13	5321
		%	3.5	9.9	12.5	13.1	12.4	17.2	17.7	10	3.5	0.2	100
		severe dengue	0	1	0	1	2	5	13	29	13	0	64
		%	0	1.6	0	1.6	3.1	7.8	20.3	45.3	20.3	0	100
		severe dengue/total	0/187	1/529	0/667	1/697	2/660	5/913	13/940	29/530	13/185	0/13	64/5321
		%	0	0.2	0	0.1	0.3	0.5	1.4	5.5	7	0	1.2
	a Numbers of confirmed indigenous cases of dengue and severe dengue were based on data from the Centers for Disease Control Taiwan [20].
