# Supplementary material for: Seroprevalence of dengue virus in two districts of Kaohsiung City after the largest dengue outbreak in Taiwan since World War II
Source: PLoS Negl Trop Dis. 2018 Oct 24;12(10):e0006879. doi: 10.1371/journal.pntd.0006879 (PMC6218099; doi:10.1371/journal.pntd.0006879)
Supplement: S4 Table — (XLSX) [file pntd.0006879.s005.xlsx]

## Sheet: Sheet1
	S4 Table. DENV IgG positivity and underlying chronic diseases among those <60 y/o
		DENV IgG results for <60 y/o
		positive (n=78)	equivocal (n=9)	negative (n=804)	P value c
	no chronic disease (n=780)	63	7	710
	with any one chronic diseases (n=111)	15	2	94	NS
	hypertension	8	1	28	0.01
	diabetes	1	0	7	NS
	chronic hepatitis B	1	0	19	NS
	chronic hepatitis C	0	0	4	NS
	pulmonary tuberculosis	0	0	0	NS
	cardiovascular diseases	1	0	8	NS
	cancer	0	0	3	NS
	others b	4	1	25	NS
	a Based on the InBios DENV detect IgG ELISA.
	b Others include kidney disease, hypothyroidism, schizophrenia and others.
	c Fisher’s exact test two-tailed; NS: not significant, P≥0.05
